# Supplementary material for: Cystic Fibrosis Cases Missed by Newborn Bloodspot Screening—Towards a Consistent Definition and Data Acquisition
Source: Int J Neonatal Screen. 2023 Nov 21;9(4):65. doi: 10.3390/ijns9040065 (PMC10743499; doi:10.3390/ijns9040065)
Supplement: Supplementary file 1 [file IJNS-09-00065-s001.zip]

Archive with 1 entries (1 files):
- IJNS-2718686-supplementary.pdf
